# Supplementary material for: Band Gap Tuning of Films of Undoped ZnO Nanocrystals by Removal of Surface Groups
Source: Nanomaterials (Basel). 2022 Feb 7;12(3):565. doi: 10.3390/nano12030565 (PMC8838492; doi:10.3390/nano12030565)
Supplement: Supplementary file 1 [file nanomaterials-12-00565-s001.zip]

Archive with 2 entries (1 files):
- nanomaterials-1561450/
- nanomaterials-1561450/supplementary.pdf
